# Supplementary material for: Isovaleryl Sucrose Esters from Atractylodes japonica and Their Cytotoxic Activity
Source: Molecules. 2024 Jun 27;29(13):3069. doi: 10.3390/molecules29133069 (PMC11243297; doi:10.3390/molecules29133069)
Supplement: Supplementary file 1 [file molecules-29-03069-s001.zip]

Archive with 1 entries (1 files):
- molecules-3042964-supplementary-figures updated.pdf
